# Supplementary material for: Impact of Sleep-Disordered Breathing Treatment on Ventricular Tachycardia in Patients with Heart Failure
Source: J Clin Med. 2022 Aug 5;11(15):4567. doi: 10.3390/jcm11154567 (PMC9369567; doi:10.3390/jcm11154567)
Supplement: Supplementary file 1 [file jcm-11-04567-s001.zip]

Archive with 1 entries (1 files):
- jcm-1841283-supplementary.pdf
